# Supplementary material for: Tuning Dielectric Loss of SiO2@CNTs for Electromagnetic Wave Absorption
Source: Nanomaterials (Basel). 2021 Oct 7;11(10):2636. doi: 10.3390/nano11102636 (PMC8537562; doi:10.3390/nano11102636)
Supplement: Supplementary file 1 [file nanomaterials-11-02636-s001.zip]

Archive with 1 entries (1 files):
- nanomaterials-1408388-supplementary.pdf
